# Supplementary material for: Transcriptomic correlates of electrophysiological and morphological diversity within and across excitatory and inhibitory neuron classes
Source: PLoS Comput Biol. 2019 Jun 18;15(6):e1007113. doi: 10.1371/journal.pcbi.1007113 (PMC6599125; doi:10.1371/journal.pcbi.1007113)
Supplement: S1 Table — For each cell type, the number of cells meeting the criteria which were profiled for each of the three data modalities are indicated. For electrophysiology and morphology, blank cells indicate that not enough cells meeting the criteria were present in that dataset, so that cell type was not included in the analysis. (CSV) [file pcbi.1007113.s004.csv]

			RNA_seq	Ephys	Morphology
Chat-IRES-Cre-neo	L2/3	inh	36.0	45.0	15.0
Chat-IRES-Cre-neo	L4	inh	8.0	18.0	6.0
Chrna2-Cre_OE25	L5	inh	57.0	29.0	9.0
Chrna2-Cre_OE25	L6	inh	40.0	10.0
Chrna2-Cre_OE25|Pvalb-T2A-Dre	L5-L6	inh	59.0	8.0
Ctgf-T2A-dgCre	L6	exc	150.0	43.0	16.0
Esr2-IRES2-Cre	L5-L6	exc	37.0	20.0	3.0
Gad2-IRES-Cre	L1	inh	298.0	7.0	3.0
Gad2-IRES-Cre	L5	inh	327.0	7.0	3.0
Htr3a-Cre_NO152	L2/3	inh	32.0	70.0	16.0
Htr3a-Cre_NO152	L4	inh	31.0	21.0	4.0
Htr3a-Cre_NO152	L5	inh	30.0	39.0	12.0
Htr3a-Cre_NO152	L5-L6	exc	9.0	7.0
Htr3a-Cre_NO152	L6	inh	23.0	8.0	3.0
Htr3a-Cre_NO152|Pvalb-T2A-Dre	L5-L6	inh	7.0	10.0	3.0
Ndnf-IRES2-dgCre	L1	inh	52.0	39.0	9.0
Nkx2-1-CreERT2	L1-L4	inh	32.0	22.0	6.0
Nkx2-1-CreERT2	L5-L6	inh	13.0	26.0
Nos1-CreERT2	L1-L4	inh	92.0	8.0	4.0
Nos1-CreERT2	L5-L6	inh	34.0	10.0	3.0
Nos1-CreERT2|Sst-IRES-FlpO	L1-L4	inh	3.0		3.0
Nos1-CreERT2|Sst-IRES-FlpO	L5-L6	inh	20.0	35.0	13.0
Nr5a1-Cre	L4	exc	243.0	55.0	15.0
Ntsr1-Cre_GN220	L6	exc	97.0	51.0	16.0
Oxtr-T2A-Cre	L1-L4	exc	22.0		4.0
Oxtr-T2A-Cre	L1-L4	inh	117.0	21.0	8.0
Oxtr-T2A-Cre	L5-L6	exc	71.0	14.0	4.0
Oxtr-T2A-Cre	L5-L6	inh	62.0	6.0
Penk-IRES2-Cre-neo	L5-L6	exc	44.0	8.0	3.0
Pvalb-IRES-Cre	L2/3	inh	213.0	42.0	13.0
Pvalb-IRES-Cre	L4	inh	53.0	69.0	9.0
Pvalb-IRES-Cre	L5	inh	218.0	83.0	28.0
Pvalb-IRES-Cre	L6	inh	47.0	22.0	10.0
Rbp4-Cre_KL100	L4	exc	16.0	21.0	4.0
Rbp4-Cre_KL100	L5	exc	695.0	55.0	20.0
Scnn1a-Tg2-Cre	L4	exc	22.0	32.0	8.0
Scnn1a-Tg3-Cre	L2/3-L4	exc	107.0	58.0	13.0
Sim1-Cre_KJ18	L4-L6	exc	74.0	32.0	6.0
Slc32a1-T2A-FlpO|Vipr2-IRES2-Cre	L1-L4	inh	17.0	25.0	10.0
Sst-IRES-Cre	L1-L2/3	inh	80.0	15.0	8.0
Sst-IRES-Cre	L4	inh	11.0	23.0	3.0
Sst-IRES-Cre	L5	inh	140.0	66.0	21.0
Sst-IRES-Cre	L6	inh	125.0	17.0	6.0
Tlx3-Cre_PL56	L4-L6	exc	115.0	41.0	11.0
Vip-IRES-Cre	L1-L2/3	inh	149.0	32.0	6.0
Vip-IRES-Cre	L4	inh	67.0	16.0	4.0
Vip-IRES-Cre	L5	inh	91.0	17.0
Vip-IRES-Cre	L6	inh	38.0	29.0	3.0
Vipr2-IRES2-Cre	L1-L6	exc	43.0	16.0
Vipr2-IRES2-Cre	L1-L6	inh	36.0	11.0	5.0
Number of Cells			4403.0	1359.0	369.0
Number of Types			50.0	48.0	43.0
