# Supplementary material for: Transcriptomic correlates of electrophysiological and morphological diversity within and across excitatory and inhibitory neuron classes
Source: PLoS Comput Biol. 2019 Jun 18;15(6):e1007113. doi: 10.1371/journal.pcbi.1007113 (PMC6599125; doi:10.1371/journal.pcbi.1007113)
Supplement: S2 Table — Comparison of the number of genes showing a significant result (at FDR = 0.1) for each electrophysiological or morphological property in the class-independent or class-conditional model, and extent of overlap between these two sets of genes. Definitions of electrophysiological properties are reproduced from [16], except for input-output curve slope, latency, ISI CoV, average ISI, and sag, which are described based on the Allen Cell Types database (http://celltypes.brain-map.org/). Morphological features are described based on [1]. (CSV) [file pcbi.1007113.s005.csv]

	Class-independent model	Class-conditional model	Significant in both models	Definition
Soma Surface	0	0	0	Surface area of the cell body
Total Volume	1074	0	0	Volume of the cell, including cell body as well as processes
Total Length	3466	0	0	Total length of all processes
Max Branch Order	4354	6	4	Maximum number of times that a process bifurcates between the soma and branch tip
Branchiness	45	114	39	Number of bifurcations encountered per process length
Bifurcation Angle	0	0	0	Mean angle across all bifurcation points
Morphology PC1 (44%)	3346	0	0	N/A
Morphology PC2 (21%)	0	0	0	N/A
Morphology PC3 (19%)	0	6	0	N/A
Adaptation Ratio	4230	3247	2235	Ratio of durations between early and late AP inter-spike intervals in an AP train
Input-Output Curve Slope	6439	7070	4609	Slope of the relationship between current injection and resulting firing frequency, based on multiple long current steps
Max Firing Frequency	6132	6366	4001	Maximum observed AP discharge rate
Latency	644	0	0	Latency to fire the first action potential during a long current step
ISI CoV	26	0	0	Variability between interspike intervals within one sweep, measured as standard deviation/mean
Average Interspike Interval	5443	4508	2742	Average time elapsed between spikes during a sweep
Sag	0	2	0	Measure of the extent to which the membrane potential recovers toward resting potential when the neuron is strongly hyperpolarized (between -90 and -110 mV)
Resting Membrane Potential	1617	456	282	Membrane potential at the onset of whole-cell recording
Input Resistance	2632	3402	2417	Input resistance measured at steady-state voltage response to current injection
Time Constant Tau	3260	1468	1098	Time constant for the membrane to repolarize after a small current injection of fixed amplitude and duration
Capacitance	5564	1793	1178	Neuron capacitance, typically measured by dividing membrane time constant by membrane resistance
AHP Amplitude	6077	6602	3711	Calculated as the voltage difference between AP threshold and AP trough. Commonly defined using first AP in train at rheobase current.
AP Amplitude	4988	3496	2028	Voltage indicating height of action potential. Usually calculated as the difference between AP peak and AP threshold voltages. Commonly measured using first AP in train at rheobase current.
AP Half-width	5423	4586	2522	Calculated as the AP duration at the membrane voltage halfway between AP threshold and AP peak. Most commonly calculated using first AP in train at rheobase current.
AP Threshold	30	33	17	Voltage at which AP is initiated (as assessed by measuring rising slope of membrane voltage)
Rheobase	3265	4148	3265	Minimum current injected somatically required to fire AP
Electrophysiology PC1 (47%)	5639	5354	3283	N/A
Electrophysiology PC2 (18%)	3524	567	306	N/A
Electrophysiology PC3 (9%)	65	40	26	N/A
