# Supplementary material for: Transcriptomic correlates of electrophysiological and morphological diversity within and across excitatory and inhibitory neuron classes
Source: PLoS Comput Biol. 2019 Jun 18;15(6):e1007113. doi: 10.1371/journal.pcbi.1007113 (PMC6599125; doi:10.1371/journal.pcbi.1007113)
Supplement: S3 Table — Comparison of the number of genes showing a significant result (at FDR = 0.1) for each electrophysiological or morphological property in the class-conditional or interaction model, and extent of overlap between these two sets of genes. (CSV) [file pcbi.1007113.s006.csv]

	Class-conditional model	Interaction model	Significant in both models
Soma Surface	0	0	0
Total Volume	0	0	0
Total Length	0	0	0
Max Branch Order	6	1914	1
Branchiness	114	7	0
Bifurcation Angle	0	0	0
Morphology PC1 (44%)	0	0	0
Morphology PC2 (21%)	0	0	0
Morphology PC3 (19%)	6	0	0
Adaptation Ratio	3247	321	253
Input-Output Curve Slope	7070	464	448
Max Firing Frequency	6366	341	322
Latency	0	0	0
ISI CoV	0	0	0
Average Interspike Interval	4508	62	56
Sag	2	1109	0
Resting Membrane Potential	456	8	1
Input Resistance	3402	101	90
Time Constant Tau	1468	132	110
Capacitance	1793	155	104
AHP Amplitude	6602	3017	2279
AP Amplitude	3496	660	471
AP Half-width	4586	93	75
AP Threshold	33	3	0
Rheobase	4148	88	75
Electrophysiology PC1 (47%)	5354	560	529
Electrophysiology PC2 (18%)	567	3	2
Electrophysiology PC3 (9%)	40	3	0
